# Supplementary material for: Identification and Affinity Determination of Protein-Antibody and Protein-Aptamer Epitopes by Biosensor-Mass Spectrometry Combination
Source: Int J Mol Sci. 2021 Nov 27;22(23):12832. doi: 10.3390/ijms222312832 (PMC8657952; doi:10.3390/ijms222312832)
Supplement: Supplementary file 1 [file ijms-22-12832-s001.zip]

Archive with 1 entries (1 files):
- ijms-1448710-supplementary.pdf
